# Supplementary material for: A Simple Screening and Optimization Bioprocess for Long-Chain Peptide Catalysts Applied to Asymmetric Aldol Reaction
Source: Molecules. 2023 Oct 9;28(19):6985. doi: 10.3390/molecules28196985 (PMC10574572; doi:10.3390/molecules28196985)
Supplement: Supplementary file 1 [file molecules-28-06985-s001.zip]

Archive with 1 entries (1 files):
- molecules-2641859-supplementary.pdf
